# Supplementary material for: Comparative Transcriptome Investigation of Nosema ceranae Infecting Eastern Honey Bee Workers
Source: Insects. 2022 Feb 28;13(3):241. doi: 10.3390/insects13030241 (PMC8952433; doi:10.3390/insects13030241)
Supplement: Supplementary file 1 [file insects-13-00241-s001.zip]

Archive with 1 entries (1 files):
- insects-1538265-supplementary.pdf
